# Supplementary material for: Determinants of sensitivity to HER2-targeted antibody drug conjugates in urothelial cancer
Source: Nat Commun. 2025 Dec 20;17:919. doi: 10.1038/s41467-025-67643-2 (PMC12830848; doi:10.1038/s41467-025-67643-2)
Supplement: Supplementary file 4 — Source Data [file 41467_2025_67643_MOESM4_ESM.zip]

Archive with 5 entries (4 files):
- Source Data/
- Source Data/Raw Data_112525.xlsx
- __MACOSX/Source Data/._Raw Data_112525.xlsx
- Source Data/Western uncropped images.docx
- __MACOSX/Source Data/._Western uncropped images.docx
