# Supplementary material for: Determinants of sensitivity to HER2-targeted antibody drug conjugates in urothelial cancer
Source: Nat Commun. 2025 Dec 20;17:919. doi: 10.1038/s41467-025-67643-2 (PMC12830848; doi:10.1038/s41467-025-67643-2)
Supplement: Supplementary file 4 — Source Data [file 41467_2025_67643_MOESM4_ESM.zip › Source Data/Raw Data_112525.xlsx]

## Sheet: 1A
cancer_type	Amplification	Inframe	Missense Mutation	Multi_Mut	AMP-co-Mut	Total	Alteration
Bladder Cancer	128	5	118	13	31	2035	295
Breast Cancer	640	30	88	6	33	5705	797
Colorectal Cancer	119	0	72	1	18	4377	210
Endometrial Cancer	127	0	18	0	6	1835	151
Esophagogastric Cancer	243	0	17	0	13	1376	273
Non-Small Cell Lung Cancer	86	94	33	2	17	6024	232
cancer_type	Amplification	Inframe	Missense Mutation	Multi_Mut	AMP-co-Mut
Bladder Cancer	6.3	0.2	5.8	0.6	1.5
Breast Cancer	11.2	0.5	1.5	0.1	0.6
Colorectal Cancer	2.7	0	1.6	0	0.4
Endometrial Cancer	6.9	0	1	0	0.3
Esophagogastric Cancer	17.7	0	1.2	0	0.9
Non-Small Cell Lung Cancer	1.4	1.6	0.5	0	0.3

## Sheet: S1A
cancer_type	Total	Amp	Onco_Mut	Unknwon_Mut
Non-Small Cell Lung Cancer	6024	103	146	64
Breast Cancer	5705	673	157	38
Colorectal Cancer	4377	137	91	31
Prostate Cancer	2521	6	3	12
Pancreatic Cancer	2037	24	4	5
Bladder Cancer	2035	159	167	54
Endometrial Cancer	1835	133	24	38
Ovarian Cancer	1819	67	11	12
Soft Tissue Sarcoma	1626	1	0	5
Melanoma	1482	8	8	24
Esophagogastric Cancer	1376	256	30	14
Cancer of Unknown Primary	1217	52	18	12
Hepatobiliary Cancer	1115	43	14	4

## Sheet: S1B,S1C
Bladder UC vs UTUC
Bladder UC	n=1865
AMP-Co-Mut	0.0376
Amplification	0.0746
Inframe	0.00191
Missense Mutation	0.0587
Multi_mut	0.0472
UTUC	n=381
AMP-Co-Mut	0.0124
Amplification	0.0404
Inframe	0.00621
Missense Mutation	0.0621
Multi_mut	0.0435
S310F/Y
Bladder UC	0.068
UTUC	0.031

## Sheet: S1D
	Genes	Group_A_Altered_Freq	Group_B_Altered_Freq	P_Value	Odds_Ratio	Corrected_P	Combo_Assessed
1	PIK3CA p.E545	9.65074	0.275482	0	38.6296	0	APOBEC-Not APOBEC
2	FGFR3 p.Y373	1.83824	9.91736	0	0.170364	0	APOBEC-Not APOBEC
3	TP53 p.E285	5.88235	0.550964	0	11.2717	0	APOBEC-Not APOBEC
4	TP53 p.R280	5.42279	0.550964	0	10.3407	0	APOBEC-Not APOBEC
5	HRAS p.Q61	0.367647	3.30579	0	0.108154	0	APOBEC-Not APOBEC
6	PIK3CA p.E542	6.25	1.92837	0.001	3.38869	0.007	APOBEC-Not APOBEC
7	ERBB2 p.S310	6.70956	2.47934	0.002	2.82719	0.009	APOBEC-Not APOBEC
8	TERT Promoter	85.386	77.9614	0.001	1.65101	0.009	APOBEC-Not APOBEC
9	CREBBP p.R1446	0.367647	2.20386	0.003	0.164	0.014	APOBEC-Not APOBEC
10	TP53 p.Q331	1.93015	0	0.004	Inf	0.018	APOBEC-Not APOBEC
11	TP53 p.Q192	2.48162	0.275482	0.007	9.20468	0.028	APOBEC-Not APOBEC
12	RB1 p.X703	0.183824	1.37741	0.013	0.132068	0.05	APOBEC-Not APOBEC
13	TP53 p.E271	2.11397	0.275482	0.015	7.81179	0.056	APOBEC-Not APOBEC
14	ERCC2 p.N238	0.643382	2.20386	0.017	0.287655	0.057	APOBEC-Not APOBEC
15	TP53 p.G266	0.551471	1.92837	0.024	0.282323	0.075	APOBEC-Not APOBEC
16	ERBB2 p.R678	0.275735	1.37741	0.027	0.198271	0.079	APOBEC-Not APOBEC
17	TP53 p.G245	0.919118	2.47934	0.032	0.365178	0.089	APOBEC-Not APOBEC
18	FGFR3 p.R248	2.02206	4.13223	0.034	0.479068	0.089	APOBEC-Not APOBEC
19	KDM6A p.Q555	1.83824	0.275482	0.038	6.77396	0.095	APOBEC-Not APOBEC
20	RXRA p.S427	3.95221	1.65289	0.043	2.44699	0.1	APOBEC-Not APOBEC
21	ERBB3 p.M91	1.19485	0	0.047	Inf	0.101	APOBEC-Not APOBEC
22	FBXW7 p.R505	1.10294	0	0.045	Inf	0.101	APOBEC-Not APOBEC
23	TP53 p.R273	1.19485	2.75482	0.051	0.427176	0.104	APOBEC-Not APOBEC
24	HRAS p.G12	0.643382	1.92837	0.055	0.329637	0.108	APOBEC-Not APOBEC
25	CDKN2A p.D108	1.65441	0.275482	0.058	6.08531	0.109	APOBEC-Not APOBEC
26	FGFR3 p.S249	18.9338	14.6006	0.069	1.36583	0.124	APOBEC-Not APOBEC
27	HRAS p.G13	0.367647	1.10193	0.113	0.331489	0.197	APOBEC-Not APOBEC
28	RB1 p.Y321	0.459559	1.37741	0.133	0.330872	0.224	APOBEC-Not APOBEC
29	TP53 p.Y220	0.551471	1.37741	0.156	0.397343	0.252	APOBEC-Not APOBEC
30	FGFR3 p.S371	0.459559	1.10193	0.24	0.414655	0.363	APOBEC-Not APOBEC
31	TP53 p.P190	0.459559	1.10193	0.24	0.414655	0.363	APOBEC-Not APOBEC
32	AKT1 p.E17	0.551471	1.10193	0.28	0.497945	0.411	APOBEC-Not APOBEC
33	ERBB2 p.I767	1.01103	0.275482	0.314	3.69514	0.434	APOBEC-Not APOBEC
34	TP53 p.E286	1.01103	0.275482	0.314	3.69514	0.434	APOBEC-Not APOBEC
35	ERBB3 p.V104	0.735294	1.10193	0.508	0.66502	0.647	APOBEC-Not APOBEC
36	KDM6A p.Q641	0.735294	1.10193	0.508	0.66502	0.647	APOBEC-Not APOBEC
37	TP53 p.R175	2.11397	1.37741	0.51	1.54582	0.647	APOBEC-Not APOBEC
38	TP53 p.R248	3.58456	4.40771	0.525	0.806415	0.65	APOBEC-Not APOBEC
39	FGFR3 p.G370	0.827206	1.10193	0.747	0.74877	0.901	APOBEC-Not APOBEC
40	TP53 p.R213	1.10294	0.826446	0.774	1.33802	0.909	APOBEC-Not APOBEC
41	TP53 p.S241	1.37868	1.10193	0.796	1.25446	0.913	APOBEC-Not APOBEC
42	KRAS p.G12	3.49265	3.30579	1	1.05852	1	APOBEC-Not APOBEC
43	PIK3CA p.H1047	2.38971	2.20386	1	1.08633	1	APOBEC-Not APOBEC
44	SF3B1 p.E902	2.11397	2.20386	1	0.958359	1	APOBEC-Not APOBEC
45	TP53 p.H179	1.10294	1.10193	1	1.00093	1	APOBEC-Not APOBEC
46	TP53 p.K132	1.28676	1.10193	1	1.1698	1	APOBEC-Not APOBEC
47	U2AF1 p.S34	1.01103	1.10193	1	0.916714	1	APOBEC-Not APOBEC

## Sheet: 1B
dis	X	vc	Bladder Cancer	Breast Cancer	Colorectal Cancer	Endometrial Cancer	Esophagogastric Cancer	Non-Small Cell Lung Cancer	Total
277	10	D277Y/H/N/V	13	1	2	1	0	6	23
310	20	S310F/Y	97	17	14	6	10	13	157
678	30	R678Q/W	10	2	23	3	10	1	49
717	40	E717K/V/Q	11	1	0	0	1	1	14
755	50	L755S/P	5	47	3	1	1	11	68
767	60	I767M/F	15	1	2	0	0	2	20
769	70	D769Y/H/N	13	14	5	3	5	1	41
772	80	Y772_A775dup	6	9	0	0	0	81	96
776	90	G776*	0	2	5	0	0	12	19
777	100	V777L/M	6	27	15	1	0	2	51
778	110	G778_P780dup	0	20	0	0	0	11	31
842	120	V842I	0	7	16	5	3	0	31
862	130	T862A	1	4	4	1	0	0	10
HER2_Mut	(unit 1/1000)
dis	X	vc	Bladder Cancer	Breast Cancer	Colorectal Cancer	Endometrial Cancer	Esophagogastric Cancer	Non-Small Cell Lung Cancer	pan_cancer
277	10	D277Y/H/N/V	6.38821	0.175285	0.456934	0.544959	0	0.996016	0.542261
310	20	S310F/Y	47.6658	2.97984	3.19854	3.26975	7.26744	2.15803	3.70152
678	30	R678Q/W	4.914	0.35057	5.25474	1.63488	7.26744	0.166003	1.15525
717	40	E717K/V/Q	5.40541	0.175285	0	0	0.726744	0.166003	0.330072
755	50	L755S/P	2.457	8.23839	0.685401	0.544959	0.726744	1.82603	1.60321
767	60	I767M/F	7.37101	0.175285	0.456934	0	0	0.332005	0.471531
769	70	D769Y/H/N	6.38821	2.45399	1.14233	1.63488	3.63372	0.166003	0.966639
772	80	Y772_A775dup	2.9484	1.57756	0	0	0	13.4462	2.26335
776	90	G776*	0	0.35057	1.14233	0	0	1.99203	0.447955
777	100	V777L/M	2.9484	4.73269	3.427	0.544959	0	0.332005	1.2024
778	110	G778_P780dup	0	3.5057	0	0	0	1.82603	0.730874
842	120	V842I	0	1.22699	3.65547	2.7248	2.18023	0	0.730874
862	130	T862A	0.4914	0.701139	0.913868	0.544959	0	0	0.235766

## Sheet: 1C
cancer_type	Average	Median	qs1	qs3	n
Bladder Cancer	20.4841	17.5	8.25	29.25	126
Breast Cancer	25.8784	21	12	36	633
Colorectal Cancer	27.1966	22	9	36	117
Endometrial Cancer	16.656	9	6	23	125
Esophagogastric Cancer	29.9669	26	10	42.75	242
Non-Small Cell Lung Cancer	22.9412	18	8	34	85
group1	group2	n1	n2	statistic	p	p.adj	p.adj.signif
Bladder Cancer	Non-Small Cell Lung Cancer	126	85	5206.5	0.733	1	ns
Bladder Cancer	Breast Cancer	126	633	32919.5	0.002	0.01	**
Bladder Cancer	Colorectal Cancer	126	117	6489	0.107	0.535	ns
Bladder Cancer	Esophagogastric Cancer	126	242	11968.5	0.000709	0.004	**
Bladder Cancer	Endometrial Cancer	126	125	9820.5	0.000711	0.004	**

## Sheet: 1C Raw data
ERBB2_tcn	Variant_Classification	cancer_type
32	Amplification	Endometrial Cancer
22	Amplification	Breast Cancer
9	Amplification	Esophagogastric Cancer
24	Amplification	Bladder Cancer
22	Amplification	Esophagogastric Cancer
38	Amplification	Esophagogastric Cancer
36	Amplification	Bladder Cancer
40	Amplification	Esophagogastric Cancer
6	Amplification	Breast Cancer
50	Amplification	Esophagogastric Cancer
13	Amplification	Esophagogastric Cancer
9	Amplification	Esophagogastric Cancer
23	Amplification	Bladder Cancer
7	Amplification	Breast Cancer
10	Amplification	Breast Cancer
6	Amplification	Esophagogastric Cancer
95	Amplification	Esophagogastric Cancer
42	Amplification	Esophagogastric Cancer
59	Amplification	Non-Small Cell Lung Cancer
40	Amplification	Breast Cancer
69	Amplification	Esophagogastric Cancer
16	Amplification	Esophagogastric Cancer
23	Amplification	Breast Cancer
7	Amplification	Non-Small Cell Lung Cancer
12	Amplification	Breast Cancer
37	Amplification	Colorectal Cancer
21	Amplification	Esophagogastric Cancer
60	Amplification	Colorectal Cancer
82	Amplification	Breast Cancer
7	Amplification	Bladder Cancer
80	Amplification	Esophagogastric Cancer
44	Amplification	Breast Cancer
14	Amplification	Breast Cancer
30	Amplification	Esophagogastric Cancer
30	Amplification	Breast Cancer
3	Amplification	Non-Small Cell Lung Cancer
11	Amplification	Esophagogastric Cancer
33	Amplification	Breast Cancer
21	Amplification	Breast Cancer
53	Amplification	Esophagogastric Cancer
15	Amplification	Esophagogastric Cancer
64	Amplification	Breast Cancer
20	Amplification	Breast Cancer
47	Amplification	Non-Small Cell Lung Cancer
22	Amplification	Breast Cancer
54	Amplification	Breast Cancer
19	Amplification	Breast Cancer
8	Amplification	Breast Cancer
17	Amplification	Breast Cancer
46	Amplification	Breast Cancer
9	Amplification	Breast Cancer
9	Amplification	Colorectal Cancer
73	Amplification	Esophagogastric Cancer
22	Amplification	Breast Cancer
9	Amplification	Breast Cancer
42	Amplification	Breast Cancer
6	Amplification	Colorectal Cancer
17	Amplification	Breast Cancer
7	Amplification	Breast Cancer
58	Amplification	Colorectal Cancer
32	Amplification	Breast Cancer
6	Amplification	Esophagogastric Cancer
68	Amplification	Esophagogastric Cancer
22	Amplification	Breast Cancer
20	Amplification	Esophagogastric Cancer
29	Amplification	Esophagogastric Cancer
37	Amplification	Esophagogastric Cancer
68	Amplification	Endometrial Cancer
43	Amplification	Breast Cancer
26	Amplification	Breast Cancer
8	Amplification	Breast Cancer
85	Amplification	Breast Cancer
41	Amplification	Breast Cancer
7	Amplification	Breast Cancer
4	Amplification	Breast Cancer
29	Amplification	Endometrial Cancer
48	Amplification	Esophagogastric Cancer
10	Amplification	Breast Cancer
37	Amplification	Breast Cancer
46	Amplification	Esophagogastric Cancer
6	Amplification	Breast Cancer
28	Amplification	Breast Cancer
37	Amplification	Breast Cancer
37	Amplification	Non-Small Cell Lung Cancer
45	Amplification	Breast Cancer
11	Amplification	Non-Small Cell Lung Cancer
16	Amplification	Breast Cancer
9	Amplification	Breast Cancer
12	Amplification	Breast Cancer
20	Amplification	Breast Cancer
9	Amplification	Non-Small Cell Lung Cancer
60	Amplification	Esophagogastric Cancer
10	Amplification	Breast Cancer
9	Amplification	Bladder Cancer
9	Amplification	Breast Cancer
21	Amplification	Esophagogastric Cancer
29	Amplification	Esophagogastric Cancer
27	Amplification	Bladder Cancer
72	Amplification	Breast Cancer
79	Amplification	Esophagogastric Cancer
6	Amplification	Non-Small Cell Lung Cancer
41	Amplification	Breast Cancer
6	Amplification	Breast Cancer
13	Amplification	Bladder Cancer
24	Amplification	Bladder Cancer
10	Amplification	Colorectal Cancer
19	Amplification	Endometrial Cancer
41	Amplification	Bladder Cancer
13	Amplification	Bladder Cancer
27	Amplification	Non-Small Cell Lung Cancer
9	Amplification	Esophagogastric Cancer
62	Amplification	Breast Cancer
7	Amplification	Esophagogastric Cancer
35	Amplification	Breast Cancer
12	Amplification	Bladder Cancer
28	Amplification	Non-Small Cell Lung Cancer
140	Amplification	Breast Cancer
56	Amplification	Breast Cancer
39	Amplification	Breast Cancer
6	Amplification	Breast Cancer
18	Amplification	Breast Cancer
11	Amplification	Breast Cancer
31	Amplification	Breast Cancer
27	Amplification	Breast Cancer
33	Amplification	Breast Cancer
18	Amplification	Breast Cancer
18	Amplification	Breast Cancer
20	Amplification	Breast Cancer
44	Amplification	Breast Cancer
38	Amplification	Esophagogastric Cancer
12	Amplification	Breast Cancer
5	Amplification	Esophagogastric Cancer
10	Amplification	Esophagogastric Cancer
9	Amplification	Colorectal Cancer
16	Amplification	Breast Cancer
30	Amplification	Non-Small Cell Lung Cancer
41	Amplification	Non-Small Cell Lung Cancer
10	Amplification	Bladder Cancer
7	Amplification	Endometrial Cancer
9	Amplification	Breast Cancer
3	Amplification	Endometrial Cancer
32	Amplification	Breast Cancer
6	Amplification	Bladder Cancer
41	Amplification	Breast Cancer
6	Amplification	Breast Cancer
53	Amplification	Breast Cancer
48	Amplification	Breast Cancer
29	Amplification	Esophagogastric Cancer
14	Amplification	Breast Cancer
8	Amplification	Esophagogastric Cancer
11	Amplification	Esophagogastric Cancer
9	Amplification	Non-Small Cell Lung Cancer
67	Amplification	Breast Cancer
29	Amplification	Breast Cancer
125	Amplification	Breast Cancer
5	Amplification	Breast Cancer
45	Amplification	Esophagogastric Cancer
48	Amplification	Breast Cancer
13	Amplification	Breast Cancer
30	Amplification	Breast Cancer
7	Amplification	Esophagogastric Cancer
27	Amplification	Colorectal Cancer
42	Amplification	Colorectal Cancer
32	Amplification	Colorectal Cancer
7	Amplification	Bladder Cancer
9	Amplification	Bladder Cancer
9	Amplification	Breast Cancer
14	Amplification	Esophagogastric Cancer
50	Amplification	Breast Cancer
26	Amplification	Breast Cancer
7	Amplification	Esophagogastric Cancer
7	Amplification	Non-Small Cell Lung Cancer
24	Amplification	Breast Cancer
91	Amplification	Breast Cancer
14	Amplification	Breast Cancer
14	Amplification	Breast Cancer
60	Amplification	Esophagogastric Cancer
6	Amplification	Esophagogastric Cancer
28	Amplification	Esophagogastric Cancer
26	Amplification	Esophagogastric Cancer
6	Amplification	Breast Cancer
10	Amplification	Esophagogastric Cancer
44	Amplification	Esophagogastric Cancer
18	Amplification	Esophagogastric Cancer
92	Amplification	Breast Cancer
25	Amplification	Breast Cancer
14	Amplification	Breast Cancer
14	Amplification	Breast Cancer
66	Amplification	Non-Small Cell Lung Cancer
25	Amplification	Esophagogastric Cancer
18	Amplification	Breast Cancer
5	Amplification	Colorectal Cancer
15	Amplification	Breast Cancer
13	Amplification	Bladder Cancer
24	Amplification	Breast Cancer
51	Amplification	Colorectal Cancer
24	Amplification	Colorectal Cancer
15	Amplification	Colorectal Cancer
17	Amplification	Colorectal Cancer
7	Amplification	Endometrial Cancer
36	Amplification	Breast Cancer
8	Amplification	Esophagogastric Cancer
18	Amplification	Non-Small Cell Lung Cancer
15	Amplification	Non-Small Cell Lung Cancer
24	Amplification	Breast Cancer
14	Amplification	Breast Cancer
65	Amplification	Colorectal Cancer
10	Amplification	Non-Small Cell Lung Cancer
9	Amplification	Non-Small Cell Lung Cancer
32	Amplification	Breast Cancer
7	Amplification	Breast Cancer
3	Amplification	Non-Small Cell Lung Cancer
44	Amplification	Breast Cancer
53	Amplification	Breast Cancer
34	Amplification	Endometrial Cancer
45	Amplification	Breast Cancer
25	Amplification	Breast Cancer
15	Amplification	Breast Cancer
43	Amplification	Breast Cancer
31	Amplification	Breast Cancer
167	Amplification	Colorectal Cancer
47	Amplification	Colorectal Cancer
41	Amplification	Esophagogastric Cancer
16	Amplification	Breast Cancer
13	Amplification	Bladder Cancer
7	Amplification	Bladder Cancer
2	Amplification	Bladder Cancer
15	Amplification	Colorectal Cancer
7	Amplification	Esophagogastric Cancer
10	Amplification	Esophagogastric Cancer
17	Amplification	Non-Small Cell Lung Cancer
8	Amplification	Colorectal Cancer
17	Amplification	Breast Cancer
21	Amplification	Bladder Cancer
68	Amplification	Esophagogastric Cancer
14	Amplification	Breast Cancer
5	Amplification	Endometrial Cancer
23	Amplification	Breast Cancer
7	Amplification	Non-Small Cell Lung Cancer
6	Amplification	Breast Cancer
63	Amplification	Breast Cancer
18	Amplification	Breast Cancer
12	Amplification	Endometrial Cancer
26	Amplification	Breast Cancer
13	Amplification	Breast Cancer
32	Amplification	Bladder Cancer
30	Amplification	Breast Cancer
39	Amplification	Breast Cancer
36	Amplification	Breast Cancer
34	Amplification	Esophagogastric Cancer
16	Amplification	Esophagogastric Cancer
22	Amplification	Breast Cancer
22	Amplification	Breast Cancer
26	Amplification	Breast Cancer
38	Amplification	Breast Cancer
30	Amplification	Breast Cancer
51	Amplification	Breast Cancer
17	Amplification	Breast Cancer
24	Amplification	Non-Small Cell Lung Cancer
31	Amplification	Esophagogastric Cancer
13	Amplification	Colorectal Cancer
4	Amplification	Non-Small Cell Lung Cancer
5	Amplification	Non-Small Cell Lung Cancer
36	Amplification	Breast Cancer
28	Amplification	Breast Cancer
10	Amplification	Breast Cancer
5	Amplification	Endometrial Cancer
5	Amplification	Breast Cancer
27	Amplification	Esophagogastric Cancer
20	Amplification	Esophagogastric Cancer
20	Amplification	Esophagogastric Cancer
11	Amplification	Breast Cancer
24	Amplification	Breast Cancer
30	Amplification	Bladder Cancer
14	Amplification	Breast Cancer
9	Amplification	Esophagogastric Cancer
12	Amplification	Non-Small Cell Lung Cancer
19	Amplification	Non-Small Cell Lung Cancer
17	Amplification	Breast Cancer
76	Amplification	Colorectal Cancer
10	Amplification	Colorectal Cancer
9	Amplification	Endometrial Cancer
42	Amplification	Breast Cancer
35	Amplification	Esophagogastric Cancer
13	Amplification	Breast Cancer
55	Amplification	Breast Cancer
4	Amplification	Endometrial Cancer
28	Amplification	Colorectal Cancer
53	Amplification	Colorectal Cancer
58	Amplification	Breast Cancer
33	Amplification	Breast Cancer
23	Amplification	Breast Cancer
56	Amplification	Breast Cancer
24	Amplification	Colorectal Cancer
4	Amplification	Esophagogastric Cancer
39	Amplification	Breast Cancer
7	Amplification	Breast Cancer
33	Amplification	Colorectal Cancer
9	Amplification	Non-Small Cell Lung Cancer
12	Amplification	Non-Small Cell Lung Cancer
33	Amplification	Breast Cancer
43	Amplification	Colorectal Cancer
57	Amplification	Breast Cancer
6	Amplification	Endometrial Cancer
7	Amplification	Colorectal Cancer
38	Amplification	Breast Cancer
37	Amplification	Colorectal Cancer
15	Amplification	Breast Cancer
8	Amplification	Colorectal Cancer
24	Amplification	Breast Cancer
12	Amplification	Breast Cancer
5	Amplification	Breast Cancer
11	Amplification	Breast Cancer
7	Amplification	Breast Cancer
5	Amplification	Endometrial Cancer
28	Amplification	Colorectal Cancer
7	Amplification	Colorectal Cancer
24	Amplification	Breast Cancer
66	Amplification	Breast Cancer
15	Amplification	Breast Cancer
13	Amplification	Non-Small Cell Lung Cancer
18	Amplification	Breast Cancer
9	Amplification	Esophagogastric Cancer
13	Amplification	Breast Cancer
37	Amplification	Breast Cancer
11	Amplification	Non-Small Cell Lung Cancer
15	Amplification	Breast Cancer
14	Amplification	Breast Cancer
40	Amplification	Esophagogastric Cancer
20	Amplification	Non-Small Cell Lung Cancer
10	Amplification	Breast Cancer
44	Amplification	Colorectal Cancer
36	Amplification	Colorectal Cancer
33	Amplification	Breast Cancer
23	Amplification	Breast Cancer
76	Amplification	Breast Cancer
42	Amplification	Breast Cancer
9	Amplification	Breast Cancer
30	Amplification	Breast Cancer
9	Amplification	Breast Cancer
7	Amplification	Breast Cancer
6	Amplification	Breast Cancer
2	Amplification	Breast Cancer
14	Amplification	Breast Cancer
7	Amplification	Breast Cancer
7	Amplification	Non-Small Cell Lung Cancer
33	Amplification	Breast Cancer
28	Amplification	Breast Cancer
38	Amplification	Breast Cancer
50	Amplification	Breast Cancer
7	Amplification	Breast Cancer
5	Amplification	Endometrial Cancer
4	Amplification	Breast Cancer
15	Amplification	Endometrial Cancer
10	Amplification	Breast Cancer
48	Amplification	Breast Cancer
23	Amplification	Breast Cancer
46	Amplification	Breast Cancer
7	Amplification	Colorectal Cancer
8	Amplification	Colorectal Cancer
5	Amplification	Breast Cancer
18	Amplification	Breast Cancer
43	Amplification	Breast Cancer
23	Amplification	Endometrial Cancer
4	Amplification	Breast Cancer
31	Amplification	Esophagogastric Cancer
42	Amplification	Esophagogastric Cancer
26	Amplification	Esophagogastric Cancer
12	Amplification	Breast Cancer
14	Amplification	Breast Cancer
7	Amplification	Breast Cancer
24	Amplification	Endometrial Cancer
35	Amplification	Breast Cancer
30	Amplification	Breast Cancer
25	Amplification	Breast Cancer
31	Amplification	Breast Cancer
64	Amplification	Breast Cancer
22	Amplification	Breast Cancer
12	Amplification	Breast Cancer
7	Amplification	Breast Cancer
9	Amplification	Breast Cancer
6	Amplification	Breast Cancer
17	Amplification	Breast Cancer
12	Amplification	Non-Small Cell Lung Cancer
10	Amplification	Breast Cancer
3	Amplification	Breast Cancer
18	Amplification	Breast Cancer
21	Amplification	Breast Cancer
25	Amplification	Bladder Cancer
3	Amplification	Bladder Cancer
35	Amplification	Breast Cancer
25	Amplification	Breast Cancer
14	Amplification	Endometrial Cancer
10	Amplification	Colorectal Cancer
17	Amplification	Breast Cancer
7	Amplification	Breast Cancer
31	Amplification	Non-Small Cell Lung Cancer
13	Amplification	Breast Cancer
6	Amplification	Breast Cancer
66	Amplification	Breast Cancer
44	Amplification	Breast Cancer
30	Amplification	Colorectal Cancer
7	Amplification	Breast Cancer
6	Amplification	Breast Cancer
38	Amplification	Breast Cancer
17	Amplification	Breast Cancer
40	Amplification	Breast Cancer
18	Amplification	Breast Cancer
18	Amplification	Non-Small Cell Lung Cancer
24	Amplification	Breast Cancer
4	Amplification	Breast Cancer
11	Amplification	Breast Cancer
6	Amplification	Breast Cancer
20	Amplification	Breast Cancer
19	Amplification	Non-Small Cell Lung Cancer
48	Amplification	Breast Cancer
10	Amplification	Esophagogastric Cancer
8	Amplification	Esophagogastric Cancer
78	Amplification	Breast Cancer
27	Amplification	Breast Cancer
54	Amplification	Colorectal Cancer
30	Amplification	Breast Cancer
24	Amplification	Breast Cancer
6	Amplification	Breast Cancer
111	Amplification	Colorectal Cancer
29	Amplification	Colorectal Cancer
7	Amplification	Esophagogastric Cancer
8	Amplification	Colorectal Cancer
8	Amplification	Breast Cancer
4	Amplification	Endometrial Cancer
24	Amplification	Breast Cancer
67	Amplification	Esophagogastric Cancer
48	Amplification	Breast Cancer
15	Amplification	Breast Cancer
11	Amplification	Endometrial Cancer
31	Amplification	Esophagogastric Cancer
19	Amplification	Esophagogastric Cancer
32	Amplification	Esophagogastric Cancer
20	Amplification	Breast Cancer
12	Amplification	Breast Cancer
26	Amplification	Esophagogastric Cancer
27	Amplification	Esophagogastric Cancer
12	Amplification	Endometrial Cancer
29	Amplification	Non-Small Cell Lung Cancer
23	Amplification	Colorectal Cancer
16	Amplification	Breast Cancer
81	Amplification	Breast Cancer
45	Amplification	Breast Cancer
21	Amplification	Bladder Cancer
28	Amplification	Breast Cancer
17	Amplification	Breast Cancer
54	Amplification	Breast Cancer
58	Amplification	Breast Cancer
5	Amplification	Endometrial Cancer
45	Amplification	Breast Cancer
18	Amplification	Endometrial Cancer
58	Amplification	Esophagogastric Cancer
34	Amplification	Breast Cancer
22	Amplification	Breast Cancer
31	Amplification	Breast Cancer
18	Amplification	Bladder Cancer
5	Amplification	Endometrial Cancer
11	Amplification	Bladder Cancer
20	Amplification	Bladder Cancer
6	Amplification	Breast Cancer
11	Amplification	Bladder Cancer
5	Amplification	Esophagogastric Cancer
37	Amplification	Breast Cancer
68	Amplification	Esophagogastric Cancer
9	Amplification	Endometrial Cancer
39	Amplification	Esophagogastric Cancer
9	Amplification	Breast Cancer
7	Amplification	Breast Cancer
22	Amplification	Breast Cancer
38	Amplification	Breast Cancer
11	Amplification	Breast Cancer
50	Amplification	Non-Small Cell Lung Cancer
6	Amplification	Bladder Cancer
6	Amplification	Endometrial Cancer
15	Amplification	Breast Cancer
22	Amplification	Breast Cancer
4	Amplification	Endometrial Cancer
49	Amplification	Endometrial Cancer
14	Amplification	Breast Cancer
24	Amplification	Colorectal Cancer
19	Amplification	Breast Cancer
20	Amplification	Esophagogastric Cancer
25	Amplification	Bladder Cancer
25	Amplification	Breast Cancer
17	Amplification	Breast Cancer
29	Amplification	Endometrial Cancer
42	Amplification	Endometrial Cancer
25	Amplification	Breast Cancer
5	Amplification	Breast Cancer
31	Amplification	Non-Small Cell Lung Cancer
20	Amplification	Breast Cancer
6	Amplification	Breast Cancer
4	Amplification	Breast Cancer
4	Amplification	Breast Cancer
30	Amplification	Non-Small Cell Lung Cancer
68	Amplification	Non-Small Cell Lung Cancer
17	Amplification	Breast Cancer
18	Amplification	Bladder Cancer
42	Amplification	Breast Cancer
21	Amplification	Breast Cancer
50	Amplification	Breast Cancer
21	Amplification	Breast Cancer
7	Amplification	Esophagogastric Cancer
12	Amplification	Esophagogastric Cancer
25	Amplification	Breast Cancer
11	Amplification	Esophagogastric Cancer
27	Amplification	Breast Cancer
15	Amplification	Breast Cancer
7	Amplification	Non-Small Cell Lung Cancer
17	Amplification	Bladder Cancer
14	Amplification	Breast Cancer
6	Amplification	Breast Cancer
12	Amplification	Breast Cancer
8	Amplification	Breast Cancer
20	Amplification	Endometrial Cancer
18	Amplification	Endometrial Cancer
18	Amplification	Breast Cancer
14	Amplification	Breast Cancer
41	Amplification	Endometrial Cancer
39	Amplification	Breast Cancer
6	Amplification	Esophagogastric Cancer
5	Amplification	Breast Cancer
29	Amplification	Breast Cancer
32	Amplification	Breast Cancer
35	Amplification	Breast Cancer
67	Amplification	Breast Cancer
48	Amplification	Breast Cancer
2	Amplification	Non-Small Cell Lung Cancer
29	Amplification	Breast Cancer
25	Amplification	Esophagogastric Cancer
7	Amplification	Breast Cancer
55	Amplification	Bladder Cancer
63	Amplification	Breast Cancer
42	Amplification	Breast Cancer
13	Amplification	Breast Cancer
9	Amplification	Endometrial Cancer
95	Amplification	Esophagogastric Cancer
23	Amplification	Endometrial Cancer
12	Amplification	Colorectal Cancer
47	Amplification	Non-Small Cell Lung Cancer
69	Amplification	Esophagogastric Cancer
33	Amplification	Esophagogastric Cancer
14	Amplification	Esophagogastric Cancer
48	Amplification	Esophagogastric Cancer
15	Amplification	Esophagogastric Cancer
20	Amplification	Breast Cancer
83	Amplification	Breast Cancer
19	Amplification	Breast Cancer
6	Amplification	Esophagogastric Cancer
18	Amplification	Non-Small Cell Lung Cancer
5	Amplification	Endometrial Cancer
29	Amplification	Breast Cancer
9	Amplification	Esophagogastric Cancer
4	Amplification	Colorectal Cancer
35	Amplification	Esophagogastric Cancer
42	Amplification	Breast Cancer
62	Amplification	Breast Cancer
41	Amplification	Breast Cancer
30	Amplification	Esophagogastric Cancer
15	Amplification	Breast Cancer
23	Amplification	Breast Cancer
5	Amplification	Breast Cancer
26	Amplification	Colorectal Cancer
21	Amplification	Breast Cancer
49	Amplification	Breast Cancer
67	Amplification	Breast Cancer
9	Amplification	Non-Small Cell Lung Cancer
37	Amplification	Breast Cancer
46	Amplification	Esophagogastric Cancer
40	Amplification	Esophagogastric Cancer
21	Amplification	Breast Cancer
18	Amplification	Breast Cancer
12	Amplification	Breast Cancer
32	Amplification	Breast Cancer
19	Amplification	Breast Cancer
13	Amplification	Breast Cancer
25	Amplification	Breast Cancer
9	Amplification	Breast Cancer
27	Amplification	Breast Cancer
19	Amplification	Breast Cancer
18	Amplification	Breast Cancer
13	Amplification	Colorectal Cancer
11	Amplification	Colorectal Cancer
9	Amplification	Colorectal Cancer
26	Amplification	Breast Cancer
33	Amplification	Breast Cancer
16	Amplification	Breast Cancer
37	Amplification	Breast Cancer
36	Amplification	Esophagogastric Cancer
8	Amplification	Breast Cancer
14	Amplification	Breast Cancer
15	Amplification	Breast Cancer
13	Amplification	Breast Cancer
4	Amplification	Breast Cancer
50	Amplification	Non-Small Cell Lung Cancer
32	Amplification	Colorectal Cancer
21	Amplification	Breast Cancer
53	Amplification	Breast Cancer
30	Amplification	Breast Cancer
28	Amplification	Breast Cancer
3	Amplification	Breast Cancer
51	Amplification	Breast Cancer
7	Amplification	Breast Cancer
30	Amplification	Esophagogastric Cancer
8	Amplification	Endometrial Cancer
8	Amplification	Breast Cancer
12	Amplification	Breast Cancer
9	Amplification	Breast Cancer
42	Amplification	Breast Cancer
16	Amplification	Breast Cancer
14	Amplification	Breast Cancer
10	Amplification	Breast Cancer
16	Amplification	Esophagogastric Cancer
35	Amplification	Non-Small Cell Lung Cancer
11	Amplification	Breast Cancer
81	Amplification	Esophagogastric Cancer
47	Amplification	Breast Cancer
13	Amplification	Breast Cancer
23	Amplification	Non-Small Cell Lung Cancer
32	Amplification	Breast Cancer
13	Amplification	Esophagogastric Cancer
12	Amplification	Esophagogastric Cancer
21	Amplification	Esophagogastric Cancer
33	Amplification	Esophagogastric Cancer
46	Amplification	Esophagogastric Cancer
24	Amplification	Colorectal Cancer
34	Amplification	Non-Small Cell Lung Cancer
44	Amplification	Non-Small Cell Lung Cancer
4	Amplification	Non-Small Cell Lung Cancer
26	Amplification	Esophagogastric Cancer
2	Amplification	Breast Cancer
21	Amplification	Breast Cancer
39	Amplification	Breast Cancer
4	Amplification	Breast Cancer
30	Amplification	Breast Cancer
18	Amplification	Colorectal Cancer
37	Amplification	Breast Cancer
41	Amplification	Breast Cancer
45	Amplification	Breast Cancer
28	Amplification	Breast Cancer
6	Amplification	Esophagogastric Cancer
9	Amplification	Endometrial Cancer
5	Amplification	Endometrial Cancer
33	Amplification	Breast Cancer
49	Amplification	Breast Cancer
23	Amplification	Colorectal Cancer
36	Amplification	Non-Small Cell Lung Cancer
30	Amplification	Colorectal Cancer
8	Amplification	Esophagogastric Cancer
18	Amplification	Breast Cancer
14	Amplification	Breast Cancer
34	Amplification	Breast Cancer
40	Amplification	Esophagogastric Cancer
33	Amplification	Breast Cancer
18	Amplification	Breast Cancer
32	Amplification	Esophagogastric Cancer
6	Amplification	Esophagogastric Cancer
18	Amplification	Breast Cancer
6	Amplification	Esophagogastric Cancer
7	Amplification	Breast Cancer
60	Amplification	Bladder Cancer
31	Amplification	Breast Cancer
9	Amplification	Breast Cancer
28	Amplification	Breast Cancer
3	Amplification	Breast Cancer
63	Amplification	Colorectal Cancer
27	Amplification	Non-Small Cell Lung Cancer
48	Amplification	Breast Cancer
15	Amplification	Bladder Cancer
28	Amplification	Breast Cancer
11	Amplification	Breast Cancer
52	Amplification	Breast Cancer
17	Amplification	Breast Cancer
3	Amplification	Breast Cancer
4	Amplification	Breast Cancer
30	Amplification	Esophagogastric Cancer
33	Amplification	Breast Cancer
42	Amplification	Breast Cancer
33	Amplification	Breast Cancer
5	Amplification	Endometrial Cancer
36	Amplification	Esophagogastric Cancer
22	Amplification	Breast Cancer
9	Amplification	Breast Cancer
32	Amplification	Breast Cancer
37	Amplification	Breast Cancer
12	Amplification	Esophagogastric Cancer
10	Amplification	Breast Cancer
49	Amplification	Breast Cancer
17	Amplification	Breast Cancer
48	Amplification	Breast Cancer
22	Amplification	Breast Cancer
22	Amplification	Non-Small Cell Lung Cancer
21	Amplification	Colorectal Cancer
88	Amplification	Esophagogastric Cancer
3	Amplification	Breast Cancer
6	Amplification	Bladder Cancer
9	Amplification	Bladder Cancer
8	Amplification	Endometrial Cancer
22	Amplification	Colorectal Cancer
37	Amplification	Breast Cancer
16	Amplification	Breast Cancer
20	Amplification	Esophagogastric Cancer
14	Amplification	Breast Cancer
55	Amplification	Non-Small Cell Lung Cancer
18	Amplification	Non-Small Cell Lung Cancer
7	Amplification	Esophagogastric Cancer
41	Amplification	Breast Cancer
20	Amplification	Breast Cancer
18	Amplification	Colorectal Cancer
5	Amplification	Breast Cancer
11	Amplification	Breast Cancer
31	Amplification	Breast Cancer
22	Amplification	Endometrial Cancer
7	Amplification	Esophagogastric Cancer
15	Amplification	Breast Cancer
5	Amplification	Colorectal Cancer
6	Amplification	Breast Cancer
29	Amplification	Breast Cancer
26	Amplification	Esophagogastric Cancer
23	Amplification	Breast Cancer
4	Amplification	Esophagogastric Cancer
10	Amplification	Colorectal Cancer
22	Amplification	Breast Cancer
12	Amplification	Endometrial Cancer
22	Amplification	Esophagogastric Cancer
80	Amplification	Endometrial Cancer
34	Amplification	Breast Cancer
51	Amplification	Esophagogastric Cancer
8	Amplification	Breast Cancer
32	Amplification	Breast Cancer
33	Amplification	Breast Cancer
23	Amplification	Endometrial Cancer
6	Amplification	Breast Cancer
14	Amplification	Esophagogastric Cancer
16	Amplification	Non-Small Cell Lung Cancer
15	Amplification	Esophagogastric Cancer
8	Amplification	Endometrial Cancer
30	Amplification	Breast Cancer
22	Amplification	Breast Cancer
7	Amplification	Breast Cancer
14	Amplification	Breast Cancer
14	Amplification	Breast Cancer
19	Amplification	Breast Cancer
27	Amplification	Bladder Cancer
64	Amplification	Breast Cancer
14	Amplification	Breast Cancer
16	Amplification	Non-Small Cell Lung Cancer
12	Amplification	Esophagogastric Cancer
53	Amplification	Breast Cancer
52	Amplification	Breast Cancer
21	Amplification	Breast Cancer
7	Amplification	Breast Cancer
37	Amplification	Breast Cancer
40	Amplification	Esophagogastric Cancer
12	Amplification	Breast Cancer
7	Amplification	Non-Small Cell Lung Cancer
5	Amplification	Esophagogastric Cancer
40	Amplification	Breast Cancer
38	Amplification	Breast Cancer
20	Amplification	Breast Cancer
26	Amplification	Breast Cancer
57	Amplification	Esophagogastric Cancer
2	Amplification	Breast Cancer
117	Amplification	Breast Cancer
9	Amplification	Colorectal Cancer
10	Amplification	Bladder Cancer
18	Amplification	Breast Cancer
32	Amplification	Breast Cancer
35	Amplification	Colorectal Cancer
66	Amplification	Colorectal Cancer
48	Amplification	Endometrial Cancer
26	Amplification	Endometrial Cancer
48	Amplification	Esophagogastric Cancer
15	Amplification	Esophagogastric Cancer
37	Amplification	Breast Cancer
33	Amplification	Bladder Cancer
43	Amplification	Breast Cancer
62	Amplification	Esophagogastric Cancer
54	Amplification	Breast Cancer
25	Amplification	Breast Cancer
16	Amplification	Breast Cancer
12	Amplification	Breast Cancer
9	Amplification	Breast Cancer
16	Amplification	Colorectal Cancer
47	Amplification	Breast Cancer
4	Amplification	Breast Cancer
31	Amplification	Endometrial Cancer
6	Amplification	Endometrial Cancer
9	Amplification	Non-Small Cell Lung Cancer
34	Amplification	Endometrial Cancer
8	Amplification	Breast Cancer
26	Amplification	Breast Cancer
20	Amplification	Breast Cancer
12	Amplification	Non-Small Cell Lung Cancer
13	Amplification	Breast Cancer
9	Amplification	Colorectal Cancer
29	Amplification	Esophagogastric Cancer
17	Amplification	Colorectal Cancer
9	Amplification	Endometrial Cancer
10	Amplification	Breast Cancer
23	Amplification	Esophagogastric Cancer
7	Amplification	Endometrial Cancer
25	Amplification	Breast Cancer
35	Amplification	Non-Small Cell Lung Cancer
4	Amplification	Endometrial Cancer
108	Amplification	Esophagogastric Cancer
17	Amplification	Breast Cancer
8	Amplification	Breast Cancer
29	Amplification	Esophagogastric Cancer
22	Amplification	Breast Cancer
50	Amplification	Esophagogastric Cancer
50	Amplification	Breast Cancer
21	Amplification	Breast Cancer
4	Amplification	Non-Small Cell Lung Cancer
26	Amplification	Breast Cancer
6	Amplification	Non-Small Cell Lung Cancer
76	Amplification	Breast Cancer
59	Amplification	Breast Cancer
37	Amplification	Breast Cancer
29	Amplification	Esophagogastric Cancer
5	Amplification	Breast Cancer
5	Amplification	Bladder Cancer
22	Amplification	Endometrial Cancer
30	Amplification	Esophagogastric Cancer
47	Amplification	Breast Cancer
10	Amplification	Bladder Cancer
6	Amplification	Breast Cancer
14	Amplification	Breast Cancer
34	Amplification	Esophagogastric Cancer
21	Amplification	Breast Cancer
19	Amplification	Breast Cancer
13	Amplification	Esophagogastric Cancer
23	Amplification	Breast Cancer
23	Amplification	Breast Cancer
24	Amplification	Breast Cancer
11	Amplification	Esophagogastric Cancer
13	Amplification	Esophagogastric Cancer
56	Amplification	Esophagogastric Cancer
33	Amplification	Breast Cancer
7	Amplification	Colorectal Cancer
10	Amplification	Breast Cancer
16	Amplification	Breast Cancer
29	Amplification	Breast Cancer
25	Amplification	Breast Cancer
33	Amplification	Breast Cancer
5	Amplification	Esophagogastric Cancer
17	Amplification	Breast Cancer
30	Amplification	Breast Cancer
40	Amplification	Esophagogastric Cancer
36	Amplification	Breast Cancer
42	Amplification	Bladder Cancer
27	Amplification	Bladder Cancer
29	Amplification	Breast Cancer
11	Amplification	Breast Cancer
38	Amplification	Esophagogastric Cancer
4	Amplification	Endometrial Cancer
10	Amplification	Breast Cancer
7	Amplification	Breast Cancer
12	Amplification	Breast Cancer
6	Amplification	Esophagogastric Cancer
48	Amplification	Esophagogastric Cancer
24	Amplification	Bladder Cancer
20	Amplification	Bladder Cancer
8	Amplification	Bladder Cancer
33	Amplification	Colorectal Cancer
12	Amplification	Breast Cancer
12	Amplification	Endometrial Cancer
7	Amplification	Breast Cancer
8	Amplification	Breast Cancer
19	Amplification	Endometrial Cancer
7	Amplification	Non-Small Cell Lung Cancer
15	Amplification	Breast Cancer
6	Amplification	Bladder Cancer
18	Amplification	Colorectal Cancer
16	Amplification	Breast Cancer
9	Amplification	Bladder Cancer
26	Amplification	Breast Cancer
20	Amplification	Bladder Cancer
44	Amplification	Esophagogastric Cancer
23	Amplification	Colorectal Cancer
11	Amplification	Endometrial Cancer
49	Amplification	Esophagogastric Cancer
54	Amplification	Esophagogastric Cancer
51	Amplification	Esophagogastric Cancer
16	Amplification	Endometrial Cancer
30	Amplification	Esophagogastric Cancer
29	Amplification	Esophagogastric Cancer
5	Amplification	Esophagogastric Cancer
39	Amplification	Breast Cancer
20	Amplification	Breast Cancer
5	Amplification	Breast Cancer
21	Amplification	Breast Cancer
53	Amplification	Breast Cancer
8	Amplification	Endometrial Cancer
15	Amplification	Bladder Cancer
13	Amplification	Breast Cancer
65	Amplification	Breast Cancer
108	Amplification	Breast Cancer
47	Amplification	Breast Cancer
6	Amplification	Endometrial Cancer
16	Amplification	Breast Cancer
6	Amplification	Endometrial Cancer
27	Amplification	Endometrial Cancer
52	Amplification	Breast Cancer
41	Amplification	Breast Cancer
9	Amplification	Breast Cancer
35	Amplification	Breast Cancer
7	Amplification	Non-Small Cell Lung Cancer
32	Amplification	Colorectal Cancer
20	Amplification	Breast Cancer
43	Amplification	Breast Cancer
3	Amplification	Colorectal Cancer
12	Amplification	Breast Cancer
93	Amplification	Breast Cancer
25	Amplification	Breast Cancer
31	Amplification	Breast Cancer
6	Amplification	Esophagogastric Cancer
10	Amplification	Colorectal Cancer
32	Amplification	Endometrial Cancer
57	Amplification	Esophagogastric Cancer
13	Amplification	Esophagogastric Cancer
13	Amplification	Breast Cancer
5	Amplification	Bladder Cancer
13	Amplification	Bladder Cancer
21	Amplification	Bladder Cancer
59	Amplification	Esophagogastric Cancer
7	Amplification	Endometrial Cancer
8	Amplification	Breast Cancer
39	Amplification	Bladder Cancer
24	Amplification	Colorectal Cancer
10	Amplification	Endometrial Cancer
9	Amplification	Esophagogastric Cancer
14	Amplification	Esophagogastric Cancer
16	Amplification	Bladder Cancer
11	Amplification	Colorectal Cancer
7	Amplification	Endometrial Cancer
51	Amplification	Esophagogastric Cancer
26	Amplification	Breast Cancer
8	Amplification	Bladder Cancer
37	Amplification	Bladder Cancer
6	Amplification	Endometrial Cancer
7	Amplification	Breast Cancer
6	Amplification	Colorectal Cancer
40	Amplification	Breast Cancer
13	Amplification	Esophagogastric Cancer
8	Amplification	Endometrial Cancer
5	Amplification	Colorectal Cancer
10	Amplification	Endometrial Cancer
11	Amplification	Bladder Cancer
7	Amplification	Bladder Cancer
15	Amplification	Breast Cancer
66	Amplification	Esophagogastric Cancer
19	Amplification	Bladder Cancer
69	Amplification	Esophagogastric Cancer
8	Amplification	Non-Small Cell Lung Cancer
52	Amplification	Colorectal Cancer
7	Amplification	Endometrial Cancer
6	Amplification	Colorectal Cancer
8	Amplification	Endometrial Cancer
9	Amplification	Breast Cancer
11	Amplification	Esophagogastric Cancer
55	Amplification	Colorectal Cancer
17	Amplification	Esophagogastric Cancer
1	Amplification	Breast Cancer
20	Amplification	Breast Cancer
31	Amplification	Endometrial Cancer
56	Amplification	Esophagogastric Cancer
53	Amplification	Colorectal Cancer
8	Amplification	Endometrial Cancer
10	Amplification	Colorectal Cancer
7	Amplification	Endometrial Cancer
6	Amplification	Breast Cancer
36	Amplification	Bladder Cancer
4	Amplification	Endometrial Cancer
47	Amplification	Esophagogastric Cancer
39	Amplification	Esophagogastric Cancer
7	Amplification	Esophagogastric Cancer
8	Amplification	Bladder Cancer
6	Amplification	Bladder Cancer
21	Amplification	Colorectal Cancer
11	Amplification	Breast Cancer
18	Amplification	Breast Cancer
5	Amplification	Bladder Cancer
25	Amplification	Breast Cancer
14	Amplification	Breast Cancer
7	Amplification	Endometrial Cancer
15	Amplification	Breast Cancer
18	Amplification	Breast Cancer
24	Amplification	Breast Cancer
89	Amplification	Bladder Cancer
49	Amplification	Breast Cancer
10	Amplification	Bladder Cancer
3	Amplification	Endometrial Cancer
41	Amplification	Colorectal Cancer
20	Amplification	Breast Cancer
46	Amplification	Breast Cancer
15	Amplification	Esophagogastric Cancer
23	Amplification	Bladder Cancer
28	Amplification	Esophagogastric Cancer
11	Amplification	Colorectal Cancer
5	Amplification	Breast Cancer
10	Amplification	Endometrial Cancer
43	Amplification	Esophagogastric Cancer
22	Amplification	Esophagogastric Cancer
21	Amplification	Esophagogastric Cancer
40	Amplification	Breast Cancer
8	Amplification	Endometrial Cancer
43	Amplification	Breast Cancer
74	Amplification	Non-Small Cell Lung Cancer
24	Amplification	Breast Cancer
4	Amplification	Esophagogastric Cancer
47	Amplification	Esophagogastric Cancer
37	Amplification	Colorectal Cancer
12	Amplification	Colorectal Cancer
58	Amplification	Bladder Cancer
11	Amplification	Bladder Cancer
28	Amplification	Breast Cancer
6	Amplification	Endometrial Cancer
101	Amplification	Esophagogastric Cancer
7	Amplification	Bladder Cancer
24	Amplification	Breast Cancer
12	Amplification	Bladder Cancer
16	Amplification	Breast Cancer
24	Amplification	Breast Cancer
54	Amplification	Breast Cancer
45	Amplification	Breast Cancer
24	Amplification	Colorectal Cancer
7	Amplification	Non-Small Cell Lung Cancer
18	Amplification	Bladder Cancer
3	Amplification	Esophagogastric Cancer
9	Amplification	Breast Cancer
16	Amplification	Breast Cancer
30	Amplification	Breast Cancer
6	Amplification	Esophagogastric Cancer
51	Amplification	Endometrial Cancer
9	Amplification	Esophagogastric Cancer
4	Amplification	Esophagogastric Cancer
30	Amplification	Bladder Cancer
5	Amplification	Endometrial Cancer
47	Amplification	Esophagogastric Cancer
6	Amplification	Non-Small Cell Lung Cancer
11	Amplification	Bladder Cancer
6	Amplification	Endometrial Cancer
31	Amplification	Breast Cancer
6	Amplification	Breast Cancer
6	Amplification	Bladder Cancer
9	Amplification	Esophagogastric Cancer
6	Amplification	Breast Cancer
5	Amplification	Colorectal Cancer
36	Amplification	Non-Small Cell Lung Cancer
7	Amplification	Bladder Cancer
6	Amplification	Breast Cancer
6	Amplification	Colorectal Cancer
8	Amplification	Bladder Cancer
83	Amplification	Esophagogastric Cancer
8	Amplification	Endometrial Cancer
18	Amplification	Breast Cancer
5	Amplification	Colorectal Cancer
4	Amplification	Endometrial Cancer
22	Amplification	Esophagogastric Cancer
36	Amplification	Colorectal Cancer
3	Amplification	Breast Cancer
24	Amplification	Bladder Cancer
112	Amplification	Esophagogastric Cancer
40	Amplification	Esophagogastric Cancer
24	Amplification	Breast Cancer
13	Amplification	Breast Cancer
6	Amplification	Esophagogastric Cancer
2	Amplification	Endometrial Cancer
26	Amplification	Breast Cancer
6	Amplification	Esophagogastric Cancer
6	Amplification	Esophagogastric Cancer
6	Amplification	Bladder Cancer
12	Amplification	Colorectal Cancer
21	Amplification	Breast Cancer
35	Amplification	Breast Cancer
13	Amplification	Bladder Cancer
35	Amplification	Breast Cancer
31	Amplification	Breast Cancer
40	Amplification	Breast Cancer
21	Amplification	Esophagogastric Cancer
7	Amplification	Colorectal Cancer
7	Amplification	Bladder Cancer
50	Amplification	Esophagogastric Cancer
38	Amplification	Esophagogastric Cancer
6	Amplification	Endometrial Cancer
6	Amplification	Non-Small Cell Lung Cancer
27	Amplification	Bladder Cancer
27	Amplification	Breast Cancer
15	Amplification	Breast Cancer
38	Amplification	Bladder Cancer
20	Amplification	Breast Cancer
25	Amplification	Breast Cancer
18	Amplification	Bladder Cancer
40	Amplification	Endometrial Cancer
24	Amplification	Esophagogastric Cancer
30	Amplification	Endometrial Cancer
6	Amplification	Esophagogastric Cancer
7	Amplification	Non-Small Cell Lung Cancer
17	Amplification	Breast Cancer
32	Amplification	Bladder Cancer
50	Amplification	Non-Small Cell Lung Cancer
71	Amplification	Non-Small Cell Lung Cancer
21	Amplification	Breast Cancer
7	Amplification	Bladder Cancer
8	Amplification	Colorectal Cancer
17	Amplification	Endometrial Cancer
14	Amplification	Colorectal Cancer
37	Amplification	Breast Cancer
17	Amplification	Breast Cancer
6	Amplification	Esophagogastric Cancer
20	Amplification	Bladder Cancer
43	Amplification	Breast Cancer
32	Amplification	Bladder Cancer
9	Amplification	Bladder Cancer
10	Amplification	Endometrial Cancer
33	Amplification	Bladder Cancer
14	Amplification	Bladder Cancer
33	Amplification	Bladder Cancer
36	Amplification	Breast Cancer
50	Amplification	Breast Cancer
7	Amplification	Breast Cancer
22	Amplification	Breast Cancer
6	Amplification	Esophagogastric Cancer
27	Amplification	Esophagogastric Cancer
37	Amplification	Esophagogastric Cancer
48	Amplification	Bladder Cancer
4	Amplification	Endometrial Cancer
31	Amplification	Esophagogastric Cancer
45	Amplification	Colorectal Cancer
29	Amplification	Colorectal Cancer
30	Amplification	Breast Cancer
11	Amplification	Breast Cancer
5	Amplification	Endometrial Cancer
5	Amplification	Breast Cancer
20	Amplification	Breast Cancer
7	Amplification	Breast Cancer
32	Amplification	Esophagogastric Cancer
5	Amplification	Esophagogastric Cancer
64	Amplification	Non-Small Cell Lung Cancer
13	Amplification	Endometrial Cancer
11	Amplification	Breast Cancer
45	Amplification	Bladder Cancer
6	Amplification	Endometrial Cancer
6	Amplification	Esophagogastric Cancer
42	Amplification	Colorectal Cancer
33	Amplification	Esophagogastric Cancer
10	Amplification	Breast Cancer
6	Amplification	Esophagogastric Cancer
11	Amplification	Breast Cancer
20	Amplification	Breast Cancer
27	Amplification	Non-Small Cell Lung Cancer
20	Amplification	Bladder Cancer
39	Amplification	Breast Cancer
33	Amplification	Bladder Cancer
7	Amplification	Breast Cancer
21	Amplification	Bladder Cancer
8	Amplification	Breast Cancer
18	Amplification	Bladder Cancer
27	Amplification	Non-Small Cell Lung Cancer
34	Amplification	Esophagogastric Cancer
31	Amplification	Esophagogastric Cancer
13	Amplification	Bladder Cancer
7	Amplification	Breast Cancer
26	Amplification	Breast Cancer
134	Amplification	Colorectal Cancer
7	Amplification	Breast Cancer
11	Amplification	Breast Cancer
11	Amplification	Breast Cancer
20	Amplification	Breast Cancer
40	Amplification	Bladder Cancer
37	Amplification	Bladder Cancer
36	Amplification	Bladder Cancer
36	Amplification	Breast Cancer
23	Amplification	Endometrial Cancer
62	Amplification	Breast Cancer
11	Amplification	Esophagogastric Cancer
39	Amplification	Esophagogastric Cancer
10	Amplification	Breast Cancer
6	Amplification	Bladder Cancer
22	Amplification	Colorectal Cancer
34	Amplification	Non-Small Cell Lung Cancer
7	Amplification	Colorectal Cancer
7	Amplification	Endometrial Cancer
13	Amplification	Breast Cancer
18	Amplification	Esophagogastric Cancer
10	Amplification	Breast Cancer
9	Amplification	Esophagogastric Cancer
8	Amplification	Bladder Cancer
12	Amplification	Endometrial Cancer
9	Amplification	Endometrial Cancer
44	Amplification	Breast Cancer
12	Amplification	Breast Cancer
53	Amplification	Esophagogastric Cancer
23	Amplification	Breast Cancer
64	Amplification	Esophagogastric Cancer
15	Amplification	Endometrial Cancer
21	Amplification	Colorectal Cancer
18	Amplification	Esophagogastric Cancer
27	Amplification	Breast Cancer
4	Amplification	Bladder Cancer
41	Amplification	Endometrial Cancer
10	Amplification	Breast Cancer
6	Amplification	Bladder Cancer
29	Amplification	Breast Cancer
25	Amplification	Breast Cancer
14	Amplification	Breast Cancer
89	Amplification	Endometrial Cancer
16	Amplification	Breast Cancer
33	Amplification	Bladder Cancer
6	Amplification	Endometrial Cancer
8	Amplification	Esophagogastric Cancer
5	Amplification	Esophagogastric Cancer
40	Amplification	Breast Cancer
68	Amplification	Colorectal Cancer
28	Amplification	Endometrial Cancer
32	Amplification	Breast Cancer
48	Amplification	Breast Cancer
10	Amplification	Esophagogastric Cancer
30	Amplification	Breast Cancer
19	Amplification	Bladder Cancer
15	Amplification	Breast Cancer
5	Amplification	Endometrial Cancer
24	Amplification	Colorectal Cancer
25	Amplification	Breast Cancer
7	Amplification	Breast Cancer
4	Amplification	Endometrial Cancer
24	Amplification	Non-Small Cell Lung Cancer
48	Amplification	Non-Small Cell Lung Cancer
6	Amplification	Colorectal Cancer
17	Amplification	Bladder Cancer
23	Amplification	Breast Cancer
47	Amplification	Esophagogastric Cancer
20	Amplification	Bladder Cancer
38	Amplification	Endometrial Cancer
7	Amplification	Bladder Cancer
49	Amplification	Bladder Cancer
75	Amplification	Esophagogastric Cancer
8	Amplification	Colorectal Cancer
21	Amplification	Esophagogastric Cancer
52	Amplification	Bladder Cancer
36	Amplification	Bladder Cancer
3	Amplification	Breast Cancer
8	Amplification	Non-Small Cell Lung Cancer
92	Amplification	Breast Cancer
55	Amplification	Breast Cancer
22	Amplification	Colorectal Cancer
35	Amplification	Colorectal Cancer
14	Amplification	Breast Cancer
82	Amplification	Breast Cancer
37	Amplification	Breast Cancer
17	Amplification	Breast Cancer
7	Amplification	Esophagogastric Cancer
11	Amplification	Endometrial Cancer
31	Amplification	Endometrial Cancer
3	Amplification	Endometrial Cancer
48	Amplification	Esophagogastric Cancer
117	Amplification	Esophagogastric Cancer
6	Amplification	Colorectal Cancer
20	Amplification	Esophagogastric Cancer
64	Amplification	Esophagogastric Cancer
9	Amplification	Breast Cancer
6	Amplification	Breast Cancer
22	Amplification	Colorectal Cancer
40	Amplification	Breast Cancer
14	Amplification	Breast Cancer
10	Amplification	Breast Cancer
4	Amplification	Endometrial Cancer
13	Amplification	Non-Small Cell Lung Cancer
13	Amplification	Endometrial Cancer
4	Amplification	Colorectal Cancer
10	Amplification	Bladder Cancer
19	Amplification	Breast Cancer
60	Amplification	Breast Cancer
41	Amplification	Bladder Cancer
7	Amplification	Bladder Cancer
9	Amplification	Esophagogastric Cancer
38	Amplification	Breast Cancer
69	Amplification	Esophagogastric Cancer
48	Amplification	Breast Cancer
39	Amplification	Esophagogastric Cancer
64	Amplification	Breast Cancer
16	Amplification	Breast Cancer
5	Amplification	Bladder Cancer
34	Amplification	Breast Cancer
26	Amplification	Breast Cancer
15	Amplification	Breast Cancer
8	Amplification	Bladder Cancer
11	Amplification	Endometrial Cancer
34	Amplification	Esophagogastric Cancer
29	Amplification	Endometrial Cancer
51	Amplification	Bladder Cancer
53	Amplification	Endometrial Cancer
39	Amplification	Breast Cancer
10	Amplification	Esophagogastric Cancer
26	Amplification	Bladder Cancer
12	Amplification	Bladder Cancer
16	Amplification	Breast Cancer
29	Amplification	Breast Cancer
22	Amplification	Endometrial Cancer
53	Amplification	Colorectal Cancer
66	Amplification	Endometrial Cancer
63	Amplification	Breast Cancer
54	Amplification	Breast Cancer
7	Amplification	Endometrial Cancer
19	Amplification	Esophagogastric Cancer
20	Amplification	Esophagogastric Cancer
45	Amplification	Breast Cancer
22	Amplification	Colorectal Cancer
14	Amplification	Breast Cancer
7	Amplification	Breast Cancer
7	Amplification	Endometrial Cancer
39	Amplification	Breast Cancer
77	Amplification	Colorectal Cancer
38	Amplification	Bladder Cancer
26	Amplification	Bladder Cancer
59	Amplification	Esophagogastric Cancer
49	Amplification	Esophagogastric Cancer
4	Amplification	Esophagogastric Cancer
14	Amplification	Breast Cancer
8	Amplification	Endometrial Cancer
42	Amplification	Endometrial Cancer
28	Amplification	Breast Cancer

## Sheet: S2A
source	name	ERBB2	percent
Smoker	Active	No_onco_Alt	82.5688
Smoker	Active	Multi_Mut	0.917431
Smoker	Active	Mutation	2.75229
Smoker	Active	AMP-co-Mut	1.83486
Smoker	Active	Amplification	11.9266
Smoker	Former	No_onco_Alt	86.7446
Smoker	Former	Multi_Mut	0.584795
Smoker	Former	Mutation	6.82261
Smoker	Former	AMP-co-Mut	1.16959
Smoker	Former	Amplification	4.67836
Smoker	Never	No_onco_Alt	85.4497
Smoker	Never	Multi_Mut	0.529101
Smoker	Never	Mutation	5.82011
Smoker	Never	AMP-co-Mut	1.32275
Smoker	Never	Amplification	6.87831
Sex	Female	No_onco_Alt	89.1608
Sex	Female	Multi_Mut	0
Sex	Female	Mutation	5.24476
Sex	Female	AMP-co-Mut	0.699301
Sex	Female	Amplification	4.8951
Sex	Male	No_onco_Alt	84.0082
Sex	Male	Multi_Mut	0.892244
Sex	Male	Mutation	6.38298
Sex	Male	AMP-co-Mut	1.85312
Sex	Male	Amplification	6.86342
Race	Asian	No_onco_Alt	80.2817
Race	Asian	Multi_Mut	0
Race	Asian	Mutation	4.22535
Race	Asian	AMP-co-Mut	2.8169
Race	Asian	Amplification	12.6761
Race	Black	No_onco_Alt	86.9048
Race	Black	Multi_Mut	1.19048
Race	Black	Mutation	5.95238
Race	Black	AMP-co-Mut	0
Race	Black	Amplification	5.95238
Race	Other	No_onco_Alt	87.5
Race	Other	Multi_Mut	0
Race	Other	Mutation	6.25
Race	Other	AMP-co-Mut	0
Race	Other	Amplification	6.25
Race	White	No_onco_Alt	85.932
Race	White	Multi_Mut	0.7034
Race	White	Mutation	6.03751
Race	White	AMP-co-Mut	1.58265
Race	White	Amplification	5.74443

## Sheet: S2B
Stage	Gene	Percent (%)
Low-Grade	ERBB2	0.0222
HG Non-invasive	ERBB2	0.0991
HG Invasive	ERBB2	0.1476
Metastatic	ERBB2	0.1537
Low-Grade	FGFR3	0.6142
HG Non-invasive	FGFR3	0.3798
HG Invasive	FGFR3	0.1546
Metastatic	FGFR3	0.2391
Low-Grade	PIK3CA	0.1924
HG Non-invasive	PIK3CA	0.1872
HG Invasive	PIK3CA	0.1246
Metastatic	PIK3CA	0.1452
Low-Grade	TSC1	0.0518
HG Non-invasive	TSC1	0.0605
HG Invasive	TSC1	0.0715
Metastatic	TSC1	0.0726

## Sheet: S2C
VH	Percent (%)
NI-LGPUC	0.045
NI=HGPUC	0.104
CIT	0.113
UC-NOS	0.194
Squamous	0.099
Micropapillary	0.35
Neuroendocrine	0.066
Plasmacytoid	0.117
Nested	0.088
Glandular	0.2

[truncated: 18 more sheets: S3A, S3B, S3D, S3E, 2D, 4a, S6, 4b, 5A, 5B, S7B, 5D, 5C, S7C, 5E, 5F, S8C, 5G, S7E, 6, S7A, S7D, S8A, S8B]
